# Supplementary material for: New Insights on the Diversity, Ecology and Genetic Population Structure of Anisakis spp. from Fish and Cetacean Hosts from Northeast Atlantic Waters
Source: Animals (Basel). 2024 Dec 6;14(23):3531. doi: 10.3390/ani14233531 (PMC11640503; doi:10.3390/ani14233531)
Supplement: Supplementary file 1 [file animals-14-03531-s001.zip]

Archive with 1 entries (1 files):
- animals-3323063-supplementary.xlsx
