# Supplementary material for: New Insights on the Diversity, Ecology and Genetic Population Structure of Anisakis spp. from Fish and Cetacean Hosts from Northeast Atlantic Waters
Source: Animals (Basel). 2024 Dec 6;14(23):3531. doi: 10.3390/ani14233531 (PMC11640503; doi:10.3390/ani14233531)
Supplement: Supplementary file 1 [file animals-14-03531-s001.zip › animals-3323063-supplementary.xlsx]

## Sheet: Table S1
Table S1. Stranding data of the 51 cetaceans from Galician coast used in this study.
Cetacean species	Code	Year	ICES Division
DDE	194	2008	IXa
DDE	181	2008	VIIIc
DDE	195	2011	VIIIc
DDE	191	2014	IXa
DDE	184a	2017	VIIIc
DDE	188	2017	IXa
DDE	180	2018	VIIIc
DDE	184b	2018	VIIIc
DDE	202a	2019	IXa
DDE	210	2020	IXa
DDE	226	2020	IXa
DDE	196’5	2020	IXa
DDE	-161	2020	IXa
DDE	216	2020	IXa
DDE	212	2020	IXa
DDE	17’	2020	ND
DDE	193	2020	IXa
DDE	19’	2020	IXa
DDE	29’	2020	IXa
DDE	25’	2021	IXa
DDE	178	2021	IXa
DDE	150	2021	IXa
DDE	215	2021	VIIIc
DDE	182	2021	IXa
DDE	190	2021	IXa
DDE	-187	2021	VIIIc
DDE	179	2021	IXa
DDE	187	2021	VIIIc
DDE	200	2021	VIIIc
DDE	198	2021	VIIIc
PPH	140	2021	ND
PPH	126	2021	IXa
PPH	129	2022	IXa
PPH	-122	2022	IXa
PPH	188	ND	ND
PPH	162	ND	ND
PPH	138.5	ND	ND
SCO	152	2022	VIIIc
SCO	145	ND	ND
SCO	211a	ND	ND
SCO	152	ND	ND
SCO	142	ND	ND
SCO	161	ND	ND
SCO	211b	ND	ND
SCO	185	ND	IXa
TTR	250	ND	ND
TTR	287	ND	IXa
TTR	256	ND	ND
GGR	213	ND	ND
GME	267	ND	ND
GME	286	2021	IXa
ND: no data
DDE: Delphinus delphis; SCO: Stenella coeruleoalba; PPH: Phocoena phocoena; GGR: Grampus griseus; GME: Globicephala melas and TTR: Tursiops truncatus.
